# Supplementary material for: Estimation of milk yield based on udder measures of Pelibuey sheep using artificial neural networks
Source: Sci Rep. 2022 May 30;12:9009. doi: 10.1038/s41598-022-12868-0 (PMC9151640; doi:10.1038/s41598-022-12868-0)
Supplement: Supplementary file 1 — Supplementary Information. [file 41598_2022_12868_MOESM1_ESM.xlsx]

## Sheet: neural
ID	CI	CF	IH	FH	IW	FW	IDT	FDT	ITL	FTL	IR	IV	FR	FV	VDF	MY	TL	LW	DIM
7787	45	32	14.5	11	14	11	2	1.4	3.5	3	7.16197	2336.59	5.09296	896.361	1440.23	0.81	1	2	25
7749	33	28	9	8	9	7	1.1	1.2	2	2.1	5.25211	779.939	4.45634	499.11	280.829	0.37	2	1.8	96
7799	45	37	12	10.5	14.5	11	1.4	1.6	2.1	2.3	7.16197	1933.73	5.88873	1143.89	789.846	0.66			25
6672	44	35	13	10	13.4	11	1.1	1.5	2	2.3	7.00282	2002.81	5.57042	974.824	1027.98	0.305	2	2	25
8039	37	29	10	9	12	8.5	1.1	1	2	2.3	5.88873	1089.42	4.61549	602.322	487.094	0.23	1	1.8	40
6970	44	33	9	8.5	13.4	10.5	1.5	1.4	2.4	2.5	7.00282	1386.56	5.25211	736.609	649.949	0.405	1	2.5	26
8009	38	36	8	7	10	8.5	1.5	1.1	2.3	2.5	6.04789	919.279	5.72958	721.927	197.352	0.3	1	2	42
6636	37	31	8	6	10.1	8.2	1.4	1	3	2	5.88873	871.532	4.9338	458.844	412.689	0.34			23
7793	41	32	10	9	12	8.5	1	1.4	2.1	2.5	6.52535	1337.7	5.09296	733.386	604.311	0.3	2	2.2	51
6640	42	36	10	10.7	12.5	10	1.2	1.1	2	2	6.68451	1403.75	5.72958	1103.52	300.23	0.455	1	2	18
6191	34	29	9	11	10	7.4	1.2	1.1	2	3	5.41127	827.924	4.61549	736.171	91.7528	0.315			0
6710	41	33	9	10	15.5	9.8	1.3	1.2	2.1	2.4	6.52535	1203.93	5.25211	866.599	337.329	0.485	1	2	40
6286	44	33	5	5.7	9	8.3	1.1	1	2	2.7	7.00282	770.31	5.25211	493.961	276.349	0.3			64
7767	38	31.3	15	13	12.2	8.4	1.4	1.6	2.4	2.5	6.04789	1723.65	4.98155	1013.5	710.152	0.2	1	2.7	64
7761	42.3	35.4	17.2	15.3	11.3	7.8	1.6	1.2	2.1	1.8	6.73225	2449.06	5.63408	1525.77	923.293	0.375	1	2.5	64
6760	38.8	32.4	15	11.1	11	9.4	1.6	1.4	2.6	2.8	6.17521	1796.99	5.15662	927.263	869.723	0.27	1	2.3	63
6630	35	31	14	11.2	10.5	9.5	1.2	1.6	3.2	2.8	5.57042	1364.75	4.9338	856.508	508.245	0.285	1	1.5	26
6599	39.3	29.6	12.3	10	12.4	8.5	2.2	1.2	3.1	3.1	6.25479	1511.75	4.71099	697.226	814.525	0.3			18
7947	50.9	38.5	16.1	16.1	12.6	9.8	1.2	1.1	2.5	2.7	8.10099	3319.34	6.12747	1899.05	1420.28	0.635	1	2.3	18
6874	43.5	35.3	12	11	12.3	10.3	1.5	1.5	2.1	1.3	6.92324	1806.97	5.61817	1090.77	716.198	0.285	1	2.5	40
8008	42.7	34	14	12	11.3	9.3	1.4	1.4	2.3	2.5	6.79592	2031.3	5.41127	1103.9	927.401	0.66	2	2	19
8033	46.3	34.6	13	12	12.3	9.5	1.8	2	2.9	3	7.36887	2217.66	5.50676	1143.2	1074.46	0.465			37
8043	42	33.3	11	10.5	11.5	9	1.7	1.6	2.4	2.8	6.68451	1544.12	5.29986	926.548	617.573	0.255	1	3	37
8045	43	35.5	14	12	13.4	8.5	2	1.9	2.7	3.1	6.84366	2059.94	5.65	1203.45	856.492	0.425	1	2.5	26
7787	46	36.5	14	16.1	14.2	10.8	2.7	1.6	4.2	3.3	7.32113	2357.4	5.80916	1706.88	650.528	0.625	1	2	27
7905	53	41	15	19.2	14	10.2	1.6	1.4	2.6	2.5	8.43521	3353	6.52535	2568.38	784.618	0.51
6672	49.5	38.5	15	15.5	14.5	12.5	2	1.3	3	2.6	7.87817	2924.77	6.12747	1828.28	1096.49	0.465	2	2	27
8039	39.4	33.8	12	14.3	12.5	8.6	1.5	1.2	2	2.2	6.2707	1482.39	5.37944	1300.05	182.346	0.28	1	1.8	42
6970	47.5	35.5	16.9	11.3	14.1	12.9	1.7	1.6	3.3	2.4	7.55986	3034.34	5.65	1133.25	1901.09	0.66	1	2.5	28
8009	37.5	37	17	14	9.6	8.9	1.3	1.2	3	2.8	5.96831	1902.4	5.88873	1525.18	377.217	0.295	1	2	44
7819	44.9	33.7	19.2	20	13.1	9.8	1.8	1.8	2.6	3	7.14606	3080.24	5.36352	1807.51	1272.73	0.695	1	2	42
6636	42	34.9	14.1	14.4	10.9	8.3	1.4	1.3	3	2.8	6.68451	1979.28	5.55451	1395.74	583.546	0.46			25
7793	42.8	34.7	16	16.4	12.1	9.2	1.2	1.1	2.4	2.4	6.81183	2332.37	5.52268	1571.42	760.949	0.39	2	2.2	53
7966	32.2	27.5	14.1	14	7.1	5.5	1.8	1.2	2.9	2.9	5.12479	1163.38	4.37676	842.526	320.852	0.465	1	2	56
6591	40	35.6	14.9	14	10.2	9.6	1.6	1.9	2.7	2.5	6.3662	1897.13	5.66592	1411.95	485.181	0.32	1	2.5	59
6710	45.6	40.2	15	14.1	13.1	10.1	1.3	1.3	2.2	2.5	7.25747	2482.05	6.39803	1813.27	668.788	0.69	1	2	42
6286	40.8	31.7	11.3	14.2	8.6	7.4	1.5	1.1	1.9	2	6.49352	1496.89	5.04521	1135.53	361.361	0.38			66
7767	38	35	13	13	11.4	10	1.9	1.7	2.3	3	6.04789	1493.83	5.57042	1267.27	226.557	0.325	1	2.7	66
7761	45.3	38	19	15.5	10.5	9	1.3	1.5	2.4	1.9	7.20972	3102.7	6.04789	1781.1	1321.6	0.54	1	2.5	66
6760	39.3	36.6	14	13.5	10.8	11	1.4	1.8	2.5	2.6	6.25479	1720.69	5.82507	1439.08	281.609	0.335	1	2.3	65
6630	39.3	34.5	10.5	12	11	9	1.9	2	2.7	2.9	6.25479	1290.52	5.49085	1136.61	153.914	0.305	1	1.5	28
6599	39.2	31	10	11	12.6	9.3	2	1.8	2.5	2.9	6.23887	1222.82	4.9338	841.213	381.606	0.4			20
7947	47	39	15.9	12	8.2	10.4	1.5	1.5	2.5	2.8	7.48028	2795.01	6.20704	1452.45	1342.56	0.485	1	2.3	20
7823	39.6	34.2	19	18.2	13.5	6.8	2.5	1.2	2.6	2.5	6.30254	2371.01	5.4431	1694	677.013	0.23	1	2	20
8008	44.5	35.2	14	11	12.3	9.8	1.4	1.1	2.2	2.2	7.08239	2206.17	5.60225	1084.6	1121.57	0.88	2	2	21
8043	40.5	31.6	13	9	12.4	9.8	1.8	1.2	3.2	2.6	6.44578	1696.85	5.0293	715.166	981.684	0.585	1	3	39
8045	45.4	38.5	13	10	13.4	10.4	1.6	1.5	3	2.4	7.22563	2132.28	6.12747	1179.54	952.748	0.605	1	2.5	28
7787	42.5	33.3	15.2	12	13.6	10.2	2.1	2	3.9	2.9	6.76409	2184.8	5.29986	1058.91	1125.89	0.625	1	2	30
7749	37.3	27.5	13	11	10.3	7.8	1.2	1.6	2.1	1.8	5.93648	1439.3	4.37676	661.985	777.314	0.305	2	1.8	101
7799	46.7	39.9	15.8	13.6	14.5	9.3	1.8	1.6	2.7	2.8	7.43254	2742.09	6.35028	1722.96	1019.13	0.825			30
6672	46.3	35.5	15	12	14.1	11.5	1.4	1.3	2.2	2.1	7.36887	2558.84	5.65	1203.45	1355.39	0.565	2	2	30
6938	39.6	33	11.5	9.4	10.3	9	1.2	1.4	2.2	2.9	6.30254	1435.09	5.25211	814.603	620.485	0.265
8039	36.8	30.5	13.6	10	11.3	9	1.1	1.2	1.8	2	5.8569	1465.63	4.85423	740.269	725.362	0.235	1	1.8	45
8013	30.7	26.9	14.3	14	10.3	4.9	1.3	1.5	1.9	1.9	4.88606	1072.51	4.28127	806.163	266.351	0.185			31
8026	34.7	29.3	16.3	14.1	8.8	7.5	1.4	1.2	2.3	2.1	5.52268	1561.84	4.66324	963.262	598.578	0.215	1	2	55
6970	44.8	39	13.3	13.1	12.9	12.4	1.5	1.6	3.2	2.1	7.13014	2124.21	6.20704	1585.59	538.623	0.495	1	2.5	31
7949	31.4	25.6	12.2	13	9	7.4	1.4	1.6	1.7	2.1	4.99747	957.214	4.07437	677.975	279.24	0.27	2	2	41
8009	40.7	34.4	15.7	11.9	10.5	7	1.6	1.4	2.4	2.7	6.47761	2069.56	5.47493	1120.61	948.954	0.483	1	2	47
7819	44.5	28.9	17	13.2	13	7.8	2.2	1.9	3.2	2.4	7.08239	2678.92	4.59958	877.323	1801.59	0.91	1	2	45
6636	41.7	31.2	13	12	12.1	7.8	1.5	1.7	3.2	2.7	6.63676	1798.89	4.96563	929.567	869.327	0.674			28
7793	44.3	36.9	13	16	12.1	8.8	1.5	1.2	2.8	2.9	7.05056	2030.21	5.87282	1733.66	296.554	0.51	2	2.2	56
6856	37.3	30.3	15.1	13.3	12.1	8.1	1.9	1.3	4.3	2.4	5.93648	1671.8	4.82239	971.688	700.113	0.47	2	1.7	28
7966	30.8	26.5	16	16	8.9	6.2	1.9	1.5	3.2	3	4.90197	1207.85	4.21761	894.132	313.713	0.19	1	2	59
6640	43.5	37.1	15.2	11.2	12.8	12.2	1.5	1.8	2.7	2.2	6.92324	2288.82	5.90465	1226.75	1062.07	0.62	1	2	23
7961	51.5	37.9	19.2	14.3	13.2	9.5	1.7	1.6	3.1	2.5	8.19648	4052.34	6.03197	1634.57	2417.77	0.905			45
6591	39.7	30.6	16.2	13.3	9.8	7.4	1.2	1.5	3.6	2.8	6.31845	2031.82	4.87014	991.025	1040.8	0.35	1	2.5	44
6710	42.9	38.2	16.5	15.2	12.2	10.9	1.3	1.3	2.4	2.3	6.82775	2416.51	6.07972	1765.06	651.446	0.255	1	2	45
6286	42.4	37.3	13	14	10.2	10.1	1.2	1.2	1.6	1.8	6.74817	1859.8	5.93648	1550.01	309.781	0.495			69
7680	40.5	27.8	16.1	14.3	11.3	8.9	1.5	1.4	1.9	2.7	6.44578	2101.48	4.42451	879.459	1222.02	0.39	2	2	28
7767	39.5	31	17	14.3	12.4	8.8	1.9	1.7	3.9	2.8	6.28662	2110.73	4.9338	1093.58	1017.16	0.45	1	2.7	69
6760	44.2	33.1	18.1	12.9	12.5	10.2	1.7	1.2	3.1	3.3	7.03465	2813.93	5.26803	1124.7	1689.23	0.635	1	2.3	68
6630	38.2	31.5	17.3	11.9	10	10.6	2.1	1.4	3.8	3.3	6.07972	2008.92	5.01338	939.633	1069.29	0.4	1	1.5	31
6599	40.8	33.7	12	12.3	10.6	10.3	1.8	1.9	3.9	2.9	6.49352	1589.61	5.36352	1111.62	477.997	0.38			23
7780	27.4	26.3	18.3	16	9.4	7.8	1.8	1.2	2.2	2.1	4.36085	1093.31	4.18578	880.687	212.62	0.29	1	3	52
7823	39.2	31.1	17.3	12	11.9	6	1.2	1.9	2.3	1.8	6.23887	2115.48	4.94972	923.618	1191.86	0.54	1	2	23
6874	46.5	35.5	17.1	10	11.8	10.5	1.1	1.4	2.8	2.3	7.4007	2942.34	5.65	1002.88	1939.46	0.68	1	2.5	42
8008	45.7	33.5	19.1	10	12.9	7	1.8	2	2.5	2.8	7.27338	3174.36	5.33169	893.058	2281.3	0.715	2	2	24
7881	41.8	33	15	11	12.7	10.3	1.7	1.3	3.6	2.4	6.65268	2085.61	5.25211	953.259	1132.36	0.605	1	1.4	42
8043	41.9	34.5	13.2	11	12.5	8.8	1.7	1.2	3.2	3	6.66859	1844.13	5.49085	1041.89	802.245	0.62	1	3	42
8045	43.3	33	17	13.5	13	8.4	1.6	1.5	2.1	2.6	6.89141	2536.38	5.25211	1169.91	1366.47	0.555	1	2.5	31
7749	38.1	28	13.2	10	11.7	7.8	1.2	1.5	2.2	2.2	6.0638	1524.8	4.45634	623.887	900.917	0.47	2	1.8	105
7799	48.6	42.5	19	13	13.9	11	1.7	1.7	2.4	2.4	7.73493	3571.22	6.76409	1868.58	1702.64	0.62			34
7905	51.8	44	20	16	14.1	14.5	1.4	1.6	2.3	2.5	8.24423	4270.51	7.00282	2464.99	1805.52	0.765
6938	41.7	37.5	16	11	12.3	9.5	1.6	1.1	2.7	2.8	6.63676	2214.02	5.96831	1230.96	983.059	0.39
8013	36.3	30	13.2	11	10.2	6.5	1.4	1.6	1.6	1.6	5.77732	1384.13	4.77465	787.817	596.314	0.34			35
8026	37.8	30	18	12	8.9	5.3	1.9	1.5	2.7	2.4	6.01606	2046.66	4.77465	859.437	1187.23	0.425	1	2	59
6970	46.5	35	16.3	10	12.4	10.9	1.6	1.3	2.4	2.9	7.4007	2804.68	5.57042	974.824	1829.86	0.605	1	2.5	35
7949	35.2	27.5	15.3	11	10	6.5	1.5	1	1.8	2	5.60225	1508.57	4.37676	661.985	846.59	0.4	2	2	45
8009	39.8	36	15	8	9.4	8.5	1.5	1.6	2.7	2.6	6.33437	1890.81	5.72958	825.059	1065.75	0.595	1	2	51
7793	42.8	39	14.1	12	11.8	8.9	1.6	1.6	2.3	3.2	6.81183	2055.4	6.20704	1452.45	602.954	0.515	2	2.2	60
6856	38.2	34	15	12	12.2	9.5	1.5	1.2	2.6	2.3	6.07972	1741.84	5.41127	1103.9	637.941	0.64	2	1.7	30
7966	32	31	19	10	8.7	8.5	1.7	1.4	2.3	2.9	5.09296	1548.26	4.9338	764.74	783.52	0.23	1	2	63
6640	46.8	44.5	17.1	11	12.8	13	1.4	1.5	2.5	2.1	7.44845	2980.42	7.08239	1733.42	1247.01	0.43	1	2	27
6591	38.3	30.6	18	11	10.8	7.5	1.6	1.5	2.7	2.3	6.09563	2101.17	4.87014	819.645	1281.52	0.565	1	2.5	48
6710	43.7	35.5	15.2	8	13.5	8.5	1.5	1.1	2.1	2	6.95507	2309.92	5.65	802.3	1507.62	0.8	1	2	49
6286	41.3	41	13.2	10	9.6	10	1.3	1.1	1.6	2.2	6.5731	1791.7	6.52535	1337.7	453.998	0.155			73
7680	39.5	32.5	12	11	15	8.5	1.7	1.3	2.5	2.3	6.28662	1489.93	5.17254	924.591	565.338	0.55	2	2	32
7767	42	31	15	12	11.6	7	2.8	1.4	3.9	2.7	6.68451	2105.62	4.9338	917.687	1187.93	0.685	1	2.7	73
7761	39	28	14	13	10.5	6.3	1.5	1.2	2.3	2.1	6.20704	1694.52	4.45634	811.054	883.469	0.465	1	2.5	73
6760	40.5	39	13	12	13.4	11	2.4	1	3.3	2.5	6.44578	1696.85	6.20704	1452.45	244.402	0.499	1	2.3	72
6630	38	28	12	10	11.5	7	2.1	1.8	3.5	2.7	6.04789	1378.92	4.45634	623.887	755.031	0.5	1	1.5	35
7780	30	26.5	13	15	8.9	7.5	1.6	1.2	2.4	2	4.77465	931.056	4.21761	838.249	92.8072	0.31	1	3	56
7947	53.3	45	15	13	13.2	12.5	1.1	1	2.2	3	8.48296	3391.06	7.16197	2094.88	1296.19	0.71	1	2.3	27
7823	38.7	34.3	16	18	12.7	7.8	1.3	1	2.1	2.4	6.1593	1906.92	5.45901	1685.2	221.72	0.465	1	2	27
6874	45.7	38	15	11	13	10.3	1.5	1.3	2.4	2.4	7.27338	2492.95	6.04789	1264.01	1228.94	0.42	1	2.5	45
8008	47.3	36	18.3	14	14.2	10.4	1.6	1.3	2.4	2.6	7.52803	3258.09	5.72958	1443.85	1814.24	1	2	2	28
8033	45.3	35.3	18	14.9	13.2	7.1	2	1.4	3.4	2.8	7.20972	2939.4	5.61817	1477.49	1461.91	0.775			0
7881	45	29.5	16	11	12.4	8.5	1.7	1.6	2.3	2.7	7.16197	2578.31	4.69507	761.775	1816.53	0.695	1	1.4	46
8043	40.9	33.7	14	13	12	10	1.6	1.5	2.6	3	6.50944	1863.65	5.36352	1174.88	688.772	0.515	1	3	46
8045	36.5	33.5	17.1	12	11.3	10.5	1.8	1.4	2.2	2.5	5.80916	1812.89	5.33169	1071.67	741.222	0.29	1	2.5	35
7787	45.8	33	19	15	13.1	10.1	1.9	1.9	4.3	3	7.2893	3171.57	5.25211	1299.9	1871.67	0.915	1	2	39
7749	40.7	30.3	15	12	11.71	8.4	1.7	1.3	2.6	2.3	6.47761	1977.29	4.82239	876.711	1100.58	0.425	2	1.8	110
7905	49.5	40.2	19.1	18	13.6	12	2.3	1.4	2.4	2.4	7.87817	3724.21	6.39803	2314.81	1409.4	0.6
6672	39.7	32.6	15	13.3	13.2	10.8	1.3	1.2	2.3	2	6.31845	1881.32	5.18845	1124.8	756.515	0.325	2	2	39
6938	38.7	34	13	14	12.1	10	1.8	1.9	2.6	2.4	6.1593	1549.37	5.41127	1287.88	261.489	0.32
8013	37.1	32.5	15.1	12	11	6.9	1.4	1.4	1.3	2	5.90465	1653.92	5.17254	1008.64	645.277	0.275			40
8026	34.8	29.2	15.1	14	8.5	7.4	1.6	1.7	2	2.4	5.53859	1455.21	4.64732	949.913	505.297	0.25	1	2	64
6970	43.5	34.5	13.2	12	14	10.7	1.5	1.3	2.1	2.3	6.92324	1987.66	5.49085	1136.61	851.057	0.735	1	2.5	40
8009	41.7	37.3	15	11	10	8.6	1.4	1.2	2.5	2.7	6.63676	2075.65	5.93648	1217.87	857.778	0.5	1	2	56
7819	45	37.3	18	13	12.2	9.9	1.3	1.8	2.2	2.2	7.16197	2900.6	5.93648	1439.3	1461.3	0.785	1	2	54
6636	45.5	35.5	15	13.1	10.5	9.5	1.8	1.4	2.7	2.4	7.24155	2471.18	5.65	1313.77	1157.41	0.485			37
7793	41.5	35.7	16.2	12	12.3	10.4	1.6	1.6	2.3	2.4	6.60493	2220.25	5.68183	1217.05	1003.2	0.41	2	2.2	65
7966	32	29	16.2	14	8.4	7	1.5	1.3	2.9	2.8	5.09296	1320.09	4.61549	936.945	383.15	0.25	1	2	68
7684	40.5	30.2	20	15	10.8	9.2	1.6	1.4	2.6	2.8	6.44578	2610.54	4.80648	1088.67	1521.87	0.79	1	2.8	78
6640	40	35.9	16	11.2	11.7	11.1	1.4	1.7	2.3	2.1	6.3662	2037.18	5.71366	1148.67	888.509	0.46	1	2	32
7961	51.1	39.3	18	15.2	13.9	10.4	1.6	1.2	3.6	2.4	8.13282	3740.28	6.25479	1868.18	1872.1	0.865			54
6591	40.5	30.2	20	15	10.8	9.2	1.6	1.4	2.6	2.8	6.44578	2610.54	4.80648	1088.67	1521.87	0.615	1	2.5	53
6710	43.8	36.1	16.2	12	12.3	9.8	1.5	1.2	3.3	2.3	6.97099	2473.17	5.74549	1244.47	1228.69	0.61	1	2	54
6286	48	43.5	11	11	12.5	9.6	1.4	1	2.8	2.4	7.63944	2016.81	6.92324	1656.39	360.426	0.455			78
7680	40	29.7	15	13.3	12.5	9.5	1.4	1.4	1.2	2.6	6.3662	1909.86	4.7269	933.587	976.273	0.5	2	2	37
7767	38.7	31.3	17	14	12.3	10.2	1.7	1.8	2.5	2.6	6.1593	2026.1	4.98155	1091.46	934.643	0.375	1	2.7	78
6630	37	31	14	11	10.1	10.3	1.8	1.5	3.4	3.4	5.88873	1525.18	4.9338	841.213	683.968	0.27	1	1.5	40
6599	36.5	29.2	9.1	12.2	10.4	8.7	1.5	1.6	2.6	2.8	5.80916	964.755	4.64732	827.781	136.974	0.305			32
7780	30.3	26.2	16.2	13	9.1	7.6	1.2	1.4	2.1	2.6	4.82239	1183.56	4.16986	710.127	473.433	0.19	1	3	61
7947	48.3	34.6	12.4	14	12	9.5	1.1	1.7	2.5	2.9	7.68718	2302	5.50676	1333.74	968.267	0.865	1	2.3	32
7823	36.7	30	14.9	13	9	7.2	1.6	1.2	2.1	2.6	5.84099	1597.01	4.77465	931.056	665.957	0.365	1	2	32
6874	43.8	40.9	15.2	11.1	10.7	10.7	1.4	1.5	2.3	1.8	6.97099	2320.5	6.50944	1477.61	842.892	0.24	1	2.5	54
8008	43	34.6	14.9	14	13.7	8.7	1.7	1.3	3.6	2	6.84366	2192.37	5.50676	1333.74	858.63	0.77	2	2	33
7881	41.4	31.5	13.2	10.2	13.7	10.4	1.9	1.2	3.1	2.5	6.58901	1800.38	5.01338	805.4	994.983	0.555	1	1.4	51
8043	37.2	34.3	13.2	11.4	11	8.3	1.2	1.7	2.6	2.9	5.92056	1453.62	5.45901	1067.29	386.325	0.25	1	3	51
8045	40.5	37.7	15	14.1	13.1	10.5	1.1	1.4	2.9	2.9	6.44578	1957.9	6.00014	1594.75	363.157	0.26	1	2.5	40
7749	36.5	31.8	13.1	12.2	11.7	9.1	1.6	1.3	2.6	2.3	5.80916	1388.82	5.06113	981.757	407.066	0.455	2	1.8	112
7905	49.5	40	17.2	18.2	14.6	13.3	1.6	1.7	2.2	2.2	7.87817	3353.74	6.3662	2317.3	1036.44	0.52
6938	38.2	31.2	15.1	13.3	10.2	9.9	1.3	1.4	1.9	2.4	6.07972	1753.45	4.96563	1030.27	723.182	0.35
8013	36.4	30.3	12.2	12	11.4	8.1	1.4	1.2	1.9	2.2	5.79324	1286.33	4.82239	876.711	409.62	0.34			42
8026	34.8	30.3	15.2	13.3	7.3	9.8	1.6	1.7	2.3	2.6	5.53859	1464.85	4.82239	971.688	493.158	0.24	1	2	66
6970	46.3	35.8	13	12	14.5	10.6	1.5	1.4	2.5	2.1	7.36887	2217.66	5.69775	1223.88	993.787	0.755	1	2.5	42
7949	25.8	27.5	13	11	7.8	8.5	1.4	1.1	1.7	1.9	4.1062	688.609	4.37676	661.985	26.6242	0.16	2	2	52
6636	42.3	30	12	11	10.6	9.1	1.8	1.5	3.2	2.9	6.73225	1708.65	4.77465	787.817	920.829	0.565			39
7793	43.3	37	13.1	14	12.3	7.3	1.4	1.6	2.4	2.5	6.89141	1954.51	5.88873	1525.18	429.325	0.425	2	2.2	67
7680	42	31.8	12	14	12.7	12.4	1.3	1.5	2.3	2.7	6.68451	1684.5	5.06113	1126.61	557.889	0.51	2	2	39
7767	43.8	33.7	14.2	18	12.8	9.9	1.4	1.4	2.9	2.7	6.97099	2167.84	5.36352	1626.76	541.081	0.335	1	2.7	80
7761	39.8	35.3	13	13	11.3	11.3	1.6	1.5	2.2	2.2	6.33437	1638.7	5.61817	1289.09	349.612	0.355	1	2.5	80
6760	38.5	38	15	13	12.4	11.6	1.5	1.6	2.7	2.7	6.12747	1769.31	6.04789	1493.83	275.477	0.635	1	2.3	79
6630	37	31.3	12	11.2	12	10	1.6	1.6	2.8	3	5.88873	1307.3	4.98155	873.166	434.133	0.335	1	1.5	42
6599	37.4	31.4	15.3	12	9.3	7.6	1.4	1.2	2.5	2.7	5.95239	1703.04	4.99747	941.522	761.517	0.34			34
7780	32.3	28.9	14	15	9.6	7.2	1.2	1.3	2.1	2.3	5.1407	1162.31	4.59958	996.959	165.355	0.185	1	3	63
7947	48.8	39.7	18	15.1	12.2	10.4	1.6	1.6	2.4	2.2	7.76676	3411.16	6.31845	1893.86	1517.3	1.04	1	2.3	34
7823	38.7	31.8	16	15	10	8	1.4	1.5	2.1	2.5	6.1593	1906.92	5.06113	1207.08	699.839	0.305	1	2	34
6874	46.6	41.2	15.1	13	12.4	11.4	1.3	1.3	2.3	2.6	7.41662	2609.39	6.55718	1756.01	853.376	0.275	1	2.5	56
8008	47	35.7	17	15.2	13.3	9.6	1.3	1.5	2.5	2.3	7.48028	2988.37	5.68183	1541.59	1446.78	0.79	2	2	35
7881	46.8	31.3	13.3	13.1	15.3	10.8	1.9	1.3	3.5	2.5	7.44845	2318.11	4.98155	1021.29	1296.81	0.675	1	1.4	53
8043	43.1	32.8	14.1	12	12.3	10.4	1.4	1.7	2.5	2.5	6.85958	2084.32	5.22028	1027.35	1056.97	0.46	1	3	53
8045	40.5	35.6	16.2	14	12.8	9.8	1.7	1.5	3	2.8	6.44578	2114.54	5.66592	1411.95	702.59	0.33	1	2.5	42
7787	45	32.3	18	16	14.5	10.7	1.8	1.9	3.7	3.2	7.16197	2900.6	5.1407	1328.36	1572.24	0.8	1	2	17
7749	39.9	31.1	14.2	13.2	11.7	10.2	1.4	1.5	3.4	3	6.35028	1798.97	4.94972	1015.98	782.992	0.395	2	1.8	88
7905	51.2	44.7	15.3	18	14.7	13.1	1.8	1.6	3	2.9	8.14873	3191.7	7.11423	2862.05	329.643	0.505
6938	36.3	33.2	14.2	13.3	10.9	14.4	1.3	1.4	2.4	2.5	5.77732	1488.99	5.28394	1166.59	322.401	0.235
8013	36.6	30	17.2	14.6	11.5	7.8	1.3	1.4	1.8	2	5.82507	1833.5	4.77465	1045.65	787.851	0.36			18
8026	35.8	30.8	15.2	16	11.5	10.4	1.3	1.6	2.2	2.5	5.69775	1550.24	4.90197	1207.85	342.397	0.255	1	2	42
7949	27.3	25	14.4	11.4	8.7	7.6	1.3	1.1	1.8	2.1	4.34493	854.039	3.97887	566.989	287.05	0.12	2	2	28
8009	45.7	38	17	15	10.3	10.9	1.5	1.5	2.3	2.8	7.27338	2825.34	6.04789	1723.65	1101.7	0.545	1	2	34
6856	36.8	28.3	14	12.3	11.6	9.2	2	1.5	3.7	2.4	5.8569	1508.74	4.50408	783.913	724.824	0.5	2	1.7	15
7684	32.3	30	18	13.2	10.3	6.8	1.7	1.4	2.8	2.9	5.1407	1494.4	4.77465	945.38	549.022	0.615	1	2.8	56
6640	41.5	37.8	12	10.3	12.3	10.4	1.4	1.7	2.1	2	6.60493	1644.63	6.01606	1171.15	473.482	0.26	1	2	10
7961	45.1	39.5	18	13.2	13.5	10.2	1.6	1.7	2.8	2.8	7.17789	2913.5	6.28662	1638.92	1274.58	0.61			32
6591	36.6	32.3	16	14	10.8	7.8	1.7	1.5	2.6	2.6	5.82507	1705.58	5.1407	1162.31	543.267	0.36	1	2.5	31
7680	38.2	30.4	16	13	12.4	9.8	1.3	1.4	2.4	2.3	6.07972	1857.96	4.83831	956.05	901.912	0.48	2	2	15
7767	35.5	32.5	17	16	11.3	10.2	1.5	1.5	2.6	2.6	5.65	1704.89	5.17254	1344.86	360.028	0.43	1	2.7	56
7761	36.8	31.8	12.2	14	9.3	7.8	1.3	1.2	2.2	3.5	5.8569	1314.76	5.06113	1126.61	188.15	0.2	1	2.5	56
6760	40.8	35.4	14.2	12	11.8	9.8	1.4	1.3	2.3	2.7	6.49352	1881.04	5.63408	1196.68	684.364	0.435	1	2.3	55
7947	49.7	39.2	15.3	15	11.8	10.4	1.4	1.5	2.3	2.7	7.91	3007.42	6.23887	1834.23	1173.19	0.915	1	2.3	10
8008	44.8	35.5	14	12	13.3	9.6	1.3	1.4	2.2	2.2	7.13014	2236.01	5.65	1203.45	1032.56	0.635	2	2	11
8033	43	36.7	14.4	12.4	11.4	9.6	1.7	1.6	4	3.5	6.84366	2118.8	5.84099	1329.06	789.74	0.535			0
7881	41.8	36.7	12.2	12.2	13.3	9.5	1.7	1.4	3	2.5	6.65268	1696.3	5.84099	1307.62	388.678	0.47	1	1.4	29
8043	41.5	36.3	13	11.2	12.3	8.6	2.6	1.6	2.6	3.7	6.60493	1781.68	5.77732	1174.41	607.265	0.41	1	3	29
8045	41.8	35.3	15	14	12.8	15	1.4	1.3	2.7	3.1	6.65268	2085.61	5.61817	1388.25	697.364	0.375	1	2.5	18
6832	33	29.3	11	12	13	8.3	1.2	1.4	2.5	2.7	5.25211	953.259	4.66324	819.798	133.461	0.095	2	1.3	106
7749	37.9	30.8	14.2	13.3	11.6	8.9	1.5	1.4	2.5	2.7	6.03197	1623.14	4.90197	1004.02	619.121	0.405	2	1.8	120
7905	49.8	41.3	19.1	17.3	15	12.2	1.1	1.7	2.3	2.3	7.92592	3769.49	6.5731	2348.21	1421.28	0.55
8013	36	28.7	14	15	11.2	7.3	1.2	1.4	1.8	2.1	5.72958	1443.85	4.56775	983.208	460.646	0.32			50
6970	41.1	33.4	12.3	12	12.1	10.9	1.6	1.5	2.4	2.4	6.54127	1653.4	5.31578	1065.28	588.122	0.49	1	2.5	50
8009	42.4	37.5	16.2	14.1	9.6	9.4	1.6	1.6	2.4	2.5	6.74817	2317.59	5.96831	1577.87	739.719	0.41	1	2	66
7793	41.4	36.6	15	13.3	13.1	8.8	1.5	1.6	2.2	2.4	6.58901	2045.89	5.82507	1417.76	628.125	0.43	2	2.2	75
6640	41.7	35.6	13	12.3	13.6	11.7	1.4	1.6	2.2	2.2	6.63676	1798.89	5.66592	1240.5	558.398	0.455	1	2	42
7961	44.3	39.8	16.1	16.1	12.8	12.2	1.5	1.4	2.6	2.3	7.05056	2514.34	6.33437	2029.47	484.869	0.65			64
6591	37	29.8	15	15	11.2	9.5	1.6	1.2	2.5	3	5.88873	1634.12	4.74282	1060.02	574.104	0.36	1	2.5	63
6710	39.2	36.8	14.2	13	13	11.3	1.5	1.2	2.3	2.6	6.23887	1736.4	5.8569	1400.97	335.432	0.335	1	2	64
6286	38	27.3	12	11	10.2	8.8	1.4	1.4	2	2	6.04789	1378.92	4.34493	652.391	726.527	0.225			88
7680	38.4	30.7	14.3	15.2	12.2	9.4	1.7	1.7	2.6	2.8	6.11155	1677.99	4.88606	1140.01	537.972	0.305	2	2	47
7767	36.5	30.8	15.3	16	11.8	9.2	1.7	1.7	2.8	2.4	5.80916	1622.06	4.90197	1207.85	414.215	0.34	1	2.7	88
6760	39.7	33	14.2	13	11.9	10	1.3	1.7	2.5	2.6	6.31845	1780.98	5.25211	1126.58	654.404	0.375	1	2.3	87
6630	35	29.7	14.1	12.2	11.5	9.2	1.8	1.6	3.1	3.1	5.57042	1374.5	4.7269	856.373	518.129	0.36	1	1.5	50
7780	27.7	24.7	15.2	17	8.9	8.1	1.4	1.4	2.5	2.6	4.40859	928.097	3.93113	825.34	102.757	0.185	1	3	71
7947	44.3	37	16	16	11.8	11.4	1.2	1.6	2.8	2.7	7.05056	2498.72	5.88873	1743.06	755.655	0.68	1	2.3	42
6874	40	38	14.5	14	11.6	10.9	1.5	1.4	2.6	2.3	6.3662	1846.2	6.04789	1608.74	237.459	0.215	1	2.5	64
8008	45.5	35.6	17.1	15.1	12.7	9.8	1.5	1.3	2.3	2.3	7.24155	2817.14	5.66592	1522.88	1294.26	0.765	2	2	43
8033	43.5	33.8	16.2	13	12.8	9.7	2	1.7	3.5	3	6.92324	2439.4	5.37944	1181.86	1257.54	0.58			0
7881	40.5	33	13	13	13.2	1.9	1.9	1.4	3	2.3	6.44578	1696.85	5.25211	1126.58	570.272	0.485	1	1.4	61
8043	33	33.3	13.1	12	12.3	9.6	1.6	1.5	2.6	2.9	5.25211	1135.24	5.29986	1058.91	76.3323	0.255	1	3	61
7787	33.8	36.7	13.3	11	10.6	9.4	1.6		2.6	3.6	5.37944	1209.14	5.84099	1179	30.133	0.24	1	2	49
7799	40.4	35.7	14.1	13.3	11.1	9.9	1.1	1.7	2.6	2.7	6.42986	1831.35	5.68183	1348.9	482.457	0.31			55
6938	32	30	14	12	9.6	8.8	1.4	2	2.7	3.2	5.09296	1140.82	4.77465	859.437	281.386	0.145
8013	30	25.8	14	12.2	9.4	7	1.5	1.6	1.8	2.2	4.77465	1002.68	4.1062	646.233	356.443	0.125			56
8026	30.3	28.1	13.3	12	9.3	9.4	1.9	1.8	2.6	2.5	4.82239	971.688	4.47225	754.022	217.666	0.195	1	2	80
6970	35.5	30.8	10.3	11.1	11.9	8.8	1.4	1.5	2.2	2.4	5.65	1032.96	4.90197	837.943	195.018	0.275	1	2.5	56
8009	37.3	34.3	13.3	13	9.7	9.6	1.6	1.6	2.7	2.8	5.93648	1472.51	5.45901	1217.09	255.427	0.165	1	2	72
7819	35.5	32.3	16	15	10.3	9.1	1.6	1.2	2.7	2.5	5.65	1604.6	5.1407	1245.34	359.264	0.24	1	2	70
6636	33.3	31	10.4	8.2	10	9	1.6	1.4	2.5	2.3	5.29986	917.724	4.9338	627.086	290.637	0.13			53
7793	37.2	37.3	13.3	12.3	10.2	9.2	1.6	1.3	2.4	2.3	5.92056	1464.63	5.93648	1361.8	102.83	0.185	2	2.2	81
7684	28.3	28.7	15	13.3	7.6	8.7	1.7	1.6	2.7	2.8	4.50408	955.992	4.56775	871.777	84.2147	0.235	1	2.8	94
6640	32	30.6	10.3	9	10.9	9.3	1.4	1.5	2	1.9	5.09296	839.32	4.87014	670.618	168.701	0.175	1	2	48
7961	38.7	31	13.2	12	10.8	8.7	1.6	1.3	2.5	2.8	6.1593	1573.21	4.9338	917.687	655.52	0.275			70
6286	34	32	11.1	8	8.2	8.3	1.4	1.4	2	2.4	5.41127	1021.11	5.09296	651.899	369.208	0.175			88
7680	34	28.3	13.3	13	10.3	9	1.7	1.7	2.4	2.5	5.41127	1223.49	4.50408	828.526	394.961	0.235	2	2	50
7767	34.6	31	10.2	10	10.3	9.4	1.7	1.2	2.5	2.6	5.50676	971.723	4.9338	764.74	206.984	0.22	1	2.7	94
7761	34.9	30.7	13	11	7.9	7	1.8	1.6	2.1	2.3	5.55451	1260.04	4.88606	825.011	435.029	0.16	1	2.5	94
6760	37.3	33.4	14.2	12	9.8	15.2	1.4	1.6	2.6	2.6	5.93648	1572.16	5.31578	1065.28	506.877	0.215	1	2.3	93
6630	31.5	29.3	10	11.2	10.7	11.7	2.9	1.5	2.8	2.9	5.01338	789.607	4.66324	765.144	24.4631	0.155	1	1.5	56
7947	38.5	33	14	14.2	10.9	9.2	1.5	1.2	2.3	1.2	6.12747	1651.35	5.25211	1230.57	420.782	0.435	1	2.3	48
8008	38.8	32	12.3	12.2	11.5	8.5	1.6	1.4	2.6	2.7	6.17521	1473.53	5.09296	994.145	479.384	0.31	2	2	49
8033	31.1	28.7	12	11.1	8.7	6.7	1.8	1.8	2.7	3	4.94972	923.618	4.56775	727.574	196.044	0.215			0
7881	34.8	31.7	12	12	9.7	9.4	1.5	1.6	2.5	2.6	5.53859	1156.46	5.04521	959.599	196.859	0.21	1	1.4	67
8043	33.3	31	12.2	11.1	11.5	9.2	1.7	1.6	2.6	2.6	5.29986	1076.56	4.9338	848.861	227.7	0.285	1	3	67
7787	38.8	33.6	13	15	12.1	9.5	1.7	1.4	2.7	2	6.17521	1557.39	5.34761	1347.6	209.792	0.23	1	2	0
	42.7	36	15	15.3	12.4	11.2	2.3	1.6	4.5	3.2	6.79592	2176.39	5.72958	1577.93	598.466	0.6			0
7787	48	38.5	19	19	12.7	12.8	2.1	1.6	3.5	3	7.63944	3483.58	6.12747	2241.12	1242.46	0.675	1	2	0
6650	48	39.5	12.2	10.2	12.6	12.8	1.6	1.5	3	2.4	7.63944	2236.83	6.28662	1266.44	970.388	0.385			0
7799	33	39.3	19.1	13.2	13	11.9	1.2	1.6	2.4	2.4	5.25211	1655.2	6.25479	1622.37	32.8362	0.27			61
6672	38.5	30.3	14.2	12	12.7	10	1.3	1.6	2.2	2.6	6.12747	1674.94	4.82239	876.711	798.231	0.22	2	2	61
6938	36.7	34	13	13.1	11.2	1.3	1.4	1.9	2.7	2.8	5.84099	1393.37	5.41127	1205.09	188.278	0.14
8039	40	36.3	13	11.4	12	10.2	1.7	1.3	2.5	2.2	6.3662	1655.21	5.77732	1195.39	459.825	0.32	1	1.8	86
8013	34.3	31	13	13	12.2	7.8	1.4	1.4	1.8	1.9	5.45901	1217.09	4.9338	994.161	222.926	0.28			62
8026	33.5	30.5	13.3	12.3	10	9.5	1.6	1.6	2.6	2.3	5.33169	1187.77	4.85423	910.531	277.236	0.215	1	2	72
6970	40	36.5	12.2	10.2	13.3	12.2	1.4	1.3	3.3	1.4	6.3662	1553.35	5.80916	1081.37	471.978	0.325	1	2.5	78
8009	37.5	35.2	13.3	15	10.9	9.4	1.4	1.5	2.4	2.6	5.96831	1488.35	5.60225	1479	9.35234	0.17	1	2	78
6636	36	38.5	13	10	11.6	11.5	1.5	1.5	2.6	3	5.72958	1340.72	6.12747	1179.54	161.184	0.11			59
7793	40.5	31.8	13	14	10	8.6	1.4	1	2.2	2.2	6.44578	1696.85	5.06113	1126.61	570.243	0.28	2	2.2	90
6856	31.5	26	12	11	10.9	7.7	1.5	1.3	2.7	2.4	5.01338	947.529	4.13803	591.738	355.791	0.255	2	1.7	100
7684	34.4	28	18	15.3	11.5	9.2	1.4	1.4	2.5	2.5	5.47493	1695.04	4.45634	954.548	740.491	0.625	1	2.8	100
6640	39	40.2	13	12	12.3	10.6	1.7	1.7	2.1	2.2	6.20704	1573.49	6.39803	1543.2	30.2808	0.18	1	2	75
6591	37.5	33.7	15	15.2	10.8	10.9	1.6	1.6	2.9	2.8	5.96831	1678.59	5.36352	1373.71	304.882	0.63	1	2.5	75
6710	38.2	32	12	11.2	11.9	9.9	1.5	1.2	2.5	2.2	6.07972	1393.47	5.09296	912.658	480.813	0.355	1	2	59
6286	37	24.3	10	12.2	9.8	10.4	1.3	1.1	2.1	1.9	5.88873	1089.42	3.86747	573.274	516.141	0.145			100
7680	38.3	33.3	14	14.2	11.5	9.8	1.4	1.6	2.2	2.9	6.09563	1634.24	5.29986	1253.05	381.194	0.395	2	2	100
7767	38.6	32	12.3	15.2	12.4	9.1	1.9	1.8	2.8	2.6	6.14338	1458.38	5.09296	1238.61	219.77	0.44	1	2.7	102
7761	33.6	31.4	11	10.2	10	8.5	1.6	1.4	1.9	2.2	5.34761	988.238	4.99747	800.294	187.944	0.175	1	2.5	62
6630	35	30.8	12.2	11.2	12	10.6	1.9	1.5	3	2.9	5.57042	1189.29	4.90197	845.492	343.793	0.185	1	1.5	83
7947	34.8	31.3	16	15.3	11.9	9.8	1.2	1.4	3.3	2.7	5.53859	1541.94	4.98155	1192.81	349.137	0.28	1	2.3	76
7823	34.8	30.8	14	16	10.8	8.8	1.7	1.5	2.2	2.4	5.53859	1349.2	4.90197	1207.85	141.355	0.15	1	2	55
8008	44.3	32.6	13.1	14	12.4	9.8	1.4	1.3	2.8	2.6	7.05056	2045.83	5.18845	1184	861.822	0.7	2	2	55
8033	43	36.2	13	12.2	11.9	10.3	1.6	1.6	3.3	3	6.84366	1912.8	5.76141	1272.23	640.569	0.235			0
7881	35.7	30.5	12	12	12	11.3	1.5	1.4	2.8	2.6	5.68183	1217.05	4.85423	888.323	328.725	0.195	1	1.4	62
8043	42.8	35.3	11.2	13.3	12.8	11.3	1.6	1.2	1.5	2.4	6.81183	1632.66	5.61817	1318.84	313.823	0.55	1	3	54
8045	44.3	39	16	15	13.7	10.4	1.7	1.8	3	3.2	7.05056	2498.72	6.20704	1815.56	683.16	0.375	1	2.5	76
7793	42.8	34	13.2	13.2	12.8	11.4	1.7	1.6	1.5	2.9	6.81183	1924.21	5.41127	1214.29	709.918	0.555			53
7793	41.5	35	20.3	15.2	14.2	11.6	1.6	1.7	2.8	3.1	6.60493	2782.16	5.57042	1481.73	1300.43	0.515			65
7961	47.2	39.5	11.1	12.1	12.2	12.4	1.5	1.8	2.6	2.8	7.51211	1967.87	6.28662	1502.35	465.528	0.24
8008	44.5	35	13.2	12	13.8	9.9	1.6	1.7	2.3	2.7	7.08239	2080.1	5.57042	1169.79	910.311	0.28			21
	43.6	40.5	16.2	16.2	13.5	12.1	1.5	1.6	2.4	2.2	6.93916	2450.63	6.44578	2114.54	336.096	0.325			0
6070	38.5	33.8	11.3	12.4	11.8	10.9	1.3	1.6	2.1	2.1	6.12747	1332.88	5.37944	1127.31	205.562	0.21			79
6591	34	29.5	11	12	11	9.9	1.8	1.5	2.2	2	5.41127	1011.91	4.69507	831.028	180.88	0.22			36
6591	40	35	12	11.1	11.6	9.7	1.8	1.3	2.6	2.1	6.3662	1527.89	5.57042	1082.05	445.833	0.285			38
7793	34	27.5	12.4	13.2	11.5	13.3	1.3	1.3	1.8	2.3	5.41127	1140.7	4.37676	794.382	346.313	0.23			46
	33.9	31.6	13.1	12	10.5	8.2	1.6	1.4	2.6	2.4	5.39535	1198.01	5.0293	953.555	244.457	0.12			0
8009	39.8	38.8	12	11.3	13.9	12.7	1.6	2.7	2.2	2.3	6.33437	1512.65	6.17521	1353.73	158.917	0.17			51
6938	40.6	35.5	15	12.2	11.5	9.2	1.4	1.7	2.4	2.2	6.46169	1967.58	5.65	1223.51	744.077	0.32
8043	37.2	28.5	10.3	10	11.2	9.6	1.4	1.5	2.5	2.4	5.92056	1134.26	4.53592	646.368	487.894	0.31			51
6630	38.2	36.2	14	13.2	11.2	10.3	1.4	1.5	2.1	2.6	6.07972	1625.72	5.76141	1376.52	249.201	0.175			31
6760	33.3	27.8	11.2	11.2	10.7	9.3	1.8	1.3	3.6	2.3	5.29986	988.318	4.42451	688.807	299.511	0.215			77
6640	42	38.5	14.3	13.3	8.4	7.1	1.7	1.6	2.6	2.8	6.68451	2007.36	6.12747	1568.78	438.573	0.185			18
	44.4	34	18.1	16	13.6	12.1	1.4	1.7	2.4	2.3	7.06648	2839.45	5.41127	1471.86	1367.59	0.31			0
8039	39.4	38.5	11.1	9.3	10.8	10.2	1.4	1.4	2.4	2	6.2707	1371.22	6.12747	1096.97	274.246	0.205			42
7819	41	38.7	14.2	12.2	12	10.9	1.7	1.4	2.6	2.4	6.52535	1899.53	6.1593	1454.03	445.505	0.44			40
6599	37.4	33.2	14	14	10.5	8.7	1.7	1.7	2.6	2.7	5.95239	1558.34	5.28394	1227.99	330.348	0.17
	43.2	35	10.3	11.1	13.4	11.3	1.6	1.3	2.1	2	6.87549	1529.66	5.57042	1082.05	447.605	0.425			0
7767	39.5	38.8	11.1	11.1	10.5	9.5	1.4	1.3	1.8	2.2	6.28662	1378.18	6.17521	1329.77	48.4142	0.12			69
8026	37.8	30.7	13	14.1	12.1	9.4	1.4	1.5	2.5	2.5	6.01606	1478.15	4.88606	1057.51	420.631	0.34			59
6636	39.8	30.8	13	13.2	12	9	1.9	1.7	2.8	2.6	6.33437	1638.7	4.90197	996.473	642.228	0.385
7680	38.4	33	12.1	11	12.3	7.6	1.4	1.7	2.3	2.3	6.11155	1419.84	5.25211	953.259	466.577	0.33			47
	47.8	37.3	14.2	13.3	11.3	9.4	1.6	1.6	2.2	2.4	7.60761	2581.87	5.93648	1472.51	1109.36	0.47			0
7761	32.7	28.7	13.2	13	9.3	7.4	1.6	1.6	2.2	2.2	5.20437	1123.21	4.56775	852.113	271.093	0.275			88
8045	43	35.4	13.3	11.1	12.4	9.9	1.7	1.7	2.4	2.5	6.84366	1956.95	5.63408	1106.93	850.017	0.235			26
7823	38.7	36	11.2	12	11.3	11.9	1.7	1.4	3	3.1	6.1593	1334.84	5.72958	1237.59	97.2539	0.335			27
6286	41.3	35.3	12	12	12.2	9.4	1.4	1.5	2.4	2.6	6.5731	1628.81	5.61817	1189.93	438.886	0.295
6591	38.3	36.5	11.2	10.3	12.2	8	1.9	1.8	1.7	2.5	6.09563	1307.39	5.80916	1091.98	215.416	0.215			45
7680	40.5	37.5	14.3	13.3	12.2	10.7	1.7	1.6	2.4	2.8	6.44578	1866.54	5.96831	1488.35	378.188	0.26			39
7749	42.7	35.2	14	11.1	12.8	9.8	1.9	1.8	3.7	3.1	6.79592	2031.3	5.60225	1094.46	936.843	0.38			110
8039	37	25.7	20	16	15	11	1.6	1.4	2.8	3.1	5.88873	2178.83	4.09028	840.962	1337.87	0.625			40
7793	41.5	39.3	12.2	10	12.5	11.7	1.5	1.7	2.4	2.4	6.60493	1672.04	6.25479	1229.07	442.972	0.175			65
8045	43	35	14	13.1	12.2	10.3	1.7	1.7	2.3	2.4	6.84366	2059.94	5.57042	1277.02	782.923	0.455			26
8033	43.9	38.5	15.2	13.3	13	1.8	1.6	1.6	2.5	2.3	6.9869	2331.11	6.12747	1568.78	762.326	0.395
7749	39.9	36.4	12.3	11	11.3	12	1.2	1.2	2	1.9	6.35028	1558.26	5.79324	1159.81	398.457	0.22			88
6599	37.4	28.5	12.2	9.1	11.7	9.2	1.4	1.3	2.5	2.5	5.95239	1357.98	4.53592	588.195	769.784	0.205
7767	38	32	12.1	11.3	10.5	8.6	1.4	1.2	2.3	2.4	6.04789	1390.41	5.09296	920.807	469.603	0.315			64
8026	37.8	32	12	13	10	8.2	1.3	1.2	1.8	2.2	6.01606	1364.44	5.09296	1059.34	305.106	0.28			59
6760	38.5	38.3	12	12	13.3	12.6	1.7	1.4	2.7	2.4	6.12747	1415.44	6.09563	1400.78	14.6677	0.32			79
7819	41	37.3	10.2	12.1	10.6	8.8	2	1.6	2.4	2.6	6.52535	1364.45	5.93648	1339.66	24.7956	0.33			40
7767	38	34.3	11	9	12.3	10	1.8	1.5	3.5	1.7	6.04789	1264.01	5.45901	842.599	421.41	0.185			64
6640	35.6	33.5	12	10.2	10.2	8.6	1	1.3	3.5	2.5	5.66592	1210.24	5.33169	910.919	299.32	0.145			34
8033	31	27.3	10.3	10	10.2	7	1.2	1.5	2.3	2.4	4.9338	787.682	4.34493	593.083	194.599	0.25
	32.5	26.5	13.3	15	9	8	1.5	1.2	2.4	2.7	5.17254	1117.91	4.21761	838.249	279.665	0.47			0
6591	40	39.8	10.3	9.2	12.5	10.7	1.4	1.7	2.2	2.3	6.3662	1311.44	6.33437	1159.7	151.741	0.205			41
6856	37.3	32	13	11.2	10	9.2	1.7	1.6	2.9	3.1	5.93648	1439.3	5.09296	912.658	526.641	0.3			28
7767	38.6	33.5	11	10.2	12.4	8	1.3	1.4	2.6	2.4	6.14338	1304.24	5.33169	910.919	393.32	0.43			99
	40.3	33.3	10	9	10.8	8.8	1.3	1.3	2.2	2.1	6.41394	1292.41	5.29986	794.184	498.226	0.285			0
7680	40	33.3	13.1	13	12	8.4	1.3	1.6	2.6	2.6	6.3662	1667.94	5.29986	1147.15	520.789	0.31			37
6856	37.3	33.9	12	14	10.8	8.7	1.6	1.4	2.7	2.9	5.93648	1328.58	5.39535	1280.32	48.2669	0.345			101
6591	34	30.7	11	10	11.6	9.3	1.2	1.7	3	2.8	5.41127	1011.91	4.88606	750.01	261.897	0.17			39
	44.1	40.8	14	14	11.9	9	1.5	1.3	2.5	2.7	7.01873	2166.68	6.49352	1854.55	312.133	0.43			0
7947	38.5	36.8	12.2	12	11.5	9.2	1.6	1.5	2.5	2.5	6.12747	1439.04	5.8569	1293.2	145.831	0.43			48
7793	41.5	34.7	11.2	11.2	12.2	10.2	1.3	1.3	2.4	2.2	6.60493	1534.99	5.52268	1073.17	461.819	0.345			65
7793	42.8	40.5	15	14	13.4	12.4	1.4	1.2	2.5	2.6	6.81183	2186.6	6.44578	1827.38	359.221	0.32			53
	40.3	33.3	10	9	10.8	8.8	1.3	1.3	2.2	2.1	6.41394	1290	5.29986	794.184	498.226	0.28			0
6591	40	33.3	13.1	13	12	8.4	1.3	1.6	2.6	2.6	6.3662	1670	5.29986	1147.15	520.789	0.32			41
7680	34	27	11.6	10.2	12.8	10.5	1.8	2.4	3	3	5.41127	1067.1	4.29718	591.722	475.38	0.385			53
8045	38.8	30.3	14.5	13.8	12.6	10.3	2.3	1.9	2.6	2.5	6.17521	1737.09	4.82239	1008.22	728.869	0.525			56
6710	42	35	12.5	10	13	13	1.5	1.8	2.3	2.3	6.68451	1754.68	5.57042	974.824	779.859	0.355			56
7799	38.4	31.7	13.4	11.2	13.8	12.8	2	2	2.2	2.4	6.11155	1572.38	5.04521	895.626	676.754	0.31			70
7905	41.3	32.1	14.8	11.5	13.9	11.8	1.8	1.6	2.7	2.3	6.5731	2008.87	5.10887	942.97	1065.9	0.365
6938	29.5	25.5	11.4	9.5	10.4	10.2	1.8	1.9	2.2	2.7	4.69507	789.476	4.05845	491.58	297.896	0.21
7767	34.6	33.5	12.8	9.3	11.6	10.3	1.4	1.1	1.7	2.5	5.50676	1219.42	5.33169	830.544	388.873	0.22			94
6832	33	30	12.3	12.5	10	9.5	1.8	1.8	2.3	2.4	5.25211	1065.92	4.77465	895.247	170.67	0.14			120
8009	34.4	31	10.8	9	11.8	9.6	1.7	2.2	2.5	2.7	5.47493	1017.02	4.9338	688.266	328.757	0.35
6636	29.1	28.5	10.5	9.5	11	9.7	1.8	2	2.6	2.6	4.63141	707.563	4.53592	614.05	93.5139	0.27			78
6856	28.5	27.5	12.2	11.4	12	9.9	1.9	1.9	2.4	2.4	4.53592	788.569	4.37676	686.057	102.512	0.225			109
7684	35.4	2.9	14	14	13.8	13.1	2	1.6	3	2.4	5.63408	1396.13	0.461549	9.36945	1386.76	0.7
6640	39	38	9.5	9	13	12.2	2.1	2	2	2.3	6.20704	1149.85	6.04789	1034.19	115.666	0.175			75
8026	34.8	33	12	11.6	11.4	10	1.7	1.5	2.6	2.4	5.53859	1156.46	5.25211	1005.25	151.204	0.18			64
7949	35.2	32	8.1	9.1	14.2	12	1.7	1.9	2	1.9	5.60225	798.657	5.09296	741.535	57.1226	0.32			45
7680	30.8	30.3	13.8	11	12	8.8	1.8	2	2.3	2.4	4.90197	1041.77	4.82239	803.652	238.115	0.245			109
7761	28.2	2.5	10.5	10	10	8	1.8	1.8	1.7	2.2	4.48817	664.473	0.397887	4.97359	659.5	0.115			71
6853	31.5	33.1	11.4	7.7	11.7	10	2.4	1.8	3.3	3.2	5.01338	900.153	5.26803	671.331	228.821	0.255			100
6630	37	30	9.3	8.3	11.2	9	1.8	1.6	2.5	2.5	5.88873	1013.16	4.77465	594.444	418.713	0.165			40
7680	42	32	10.2	10.7	13.3	9.3	1.9	1.8	2.4	2.3	6.68451	1431.82	5.09296	871.914	559.907	0.595			39
6630	38	39.6	10	9.2	11.1	9.3	2.1	1.7	2.6	2.5	6.04789	1149.1	6.30254	1148.07	1.02878	0.27			35
7787	42.5	34	12.3	11.2	13.6	10.3	2.2	1.9	2.8	2.4	6.76409	1767.96	5.41127	1030.31	737.657	0.46			32
